# Supplementary material for: Activation of the adipocyte CREB/CRTC pathway in obesity
Source: Commun Biol. 2021 Oct 22;4:1214. doi: 10.1038/s42003-021-02735-5 (PMC8536733; doi:10.1038/s42003-021-02735-5)
Supplement: Supplementary file 3 — Supplementary Data [file 42003_2021_2735_MOESM3_ESM.xlsx]

## Sheet: Fig.1c
qPCR
	SIK2	SIK3	c/EBPa	ADRB3	Glut4	AdipoQ	CD11b	F4/80	CXCL1	CXCL2	IL6	MCP1	c/EBPb	ATF3	JunB	PTGER3	PTGER4
NCD1	1.06922	0.431088	1.1022	1.03855	0.644256	1.56628	1.84457	1.44328	1.21943	1.52197	1.10114	2.45473	1.20129	1.4874	1.2239	0.49253	1.16613
NCD2	0.902611	1.14058	0.932745	0.942998	0.401445	1.04995	0.56085	0.746843	0.923957	0.663011	0.892959	0.987535	0.935438	0.795355	1.1281	1.18538	0.669283
NCD3	0.787738	1.06245	1.18451	1.20976	1.29256	0.825789	0.788344	1.00858	1.1778	1.15403	0.597913	0.606604	0.959247	0.854462	1.06146	1.04667	0.633406
NCD4	1.13261	1.20019	1.08184	1.18771	1.36453	0.90679	0.649049	0.892114	0.704222	0.700195	0.448342	0.496701	0.826348	0.439246	0.803559	1.05033	0.565939
NCD5	1.10783	1.1657	0.698702	0.620988	1.29721	0.651196	1.15719	0.909185	0.974589	0.960794	1.95965	0.454432	1.07767	1.42354	0.782989	1.22509	1.96524
HFD2	0.302271	0.282719	0.533183	0.0614525	0.26802	0.351806	6.09914	10.1166	2.08825	7.04451	1.54463	9.58894	3.32538	3.34962	2.35167	4.47849	0.331464
HFD3	0.297977	0.221194	0.467744	0.0491889	0.457467	0.258701	5.85083	7.75506	1.58843	7.42135	2.35434	7.15835	2.91694	6.15527	2.2511	6.27661	0.318587
HFD4	0.212045	0.152179	0.379628	0.0384425	0.462849	0.280081	6.10145	9.48353	2.34618	6.79422	2.0763	7.73187	2.51534	6.74288	2.36833	5.44167	0.364785
HFD5	0.277499	0.185553	0.561049	0.287441	0.536379	0.308079	0.890445	1.47991	1.92482	8.36435	1.47314	7.37785	1.95824	5.80729	0.910478	3.94192	0.373536
HFD1	0.269023	0.286082	0.49973	0.0444457	0.33535	0.407337	4.97551	7.07696	3.6653	8.93753	1.77327	7.86179	2.76131	8.16897	1.89744	5.86861	0.464459
	SIK2	SIK3	c/EBPa	ADRB3	Glut4	AdipoQ	CD11b	F4/80	CXCL1	CXCL2	IL6	MCP1	c/EBPb	ATF3	JunB	PTGER3	PTGER4
NCD	1	1	1	1	1	1	1	1	1	1	1	1	1	1	1	1	1
HFD	0.272448	0.225545	0.485401	0.109131	0.40255	0.34098	4.73547	7.20877	2.36668	8.228	1.84762	7.89758	2.67898	6.02707	1.97039	5.14538	0.391301
sem	0.0665366	0.144023	0.0855836	0.106681	0.172759	0.172423	0.234395	0.118436	0.079564	0.273407	0.357066	0.39762	0.0642402	0.199305	0.0883172	0.137115	0.294885
sem	0.020847	0.0263955	0.040317	0.0596221	0.0598594	0.0369901	1.28302	1.97375	0.120858	0.739341	0.14447	0.701065	0.291647	0.611048	0.354253	0.465629	0.0329733
p	3.27682e-05	0.00200904	0.00159823	0.000262949	0.00153182	0.0010405	0.0145255	0.00908706	7.55229e-06	0.00251253	0.0352889	9.53202e-05	0.000402404	5.44197e-05	0.0208427	1.00494e-05	0.0179156

## Sheet: Fig.1d
			western blot quantitation
	pT3(s275)	ADRB3	a-tub		CRTC3(depho)	SIK2	p-T2		p-sik2	T2	c/EBPa			CRTC3(total)
1	9520.08	11069.2	3036.23		1469.31	1687.6	10514.7	1	8277.43	15641.8	13487			4555.13				1
2	10889.4	2281.36	3981.7		2163.55	2734.6	12511.7	2	3608.84	13958.4	9869.84			6778.5				2
3	12368.4	12586.7	3659.82		2237.89	896.77	14302	3	7550.96	9805.55	14623.8			10519.4				3
4	9325.38	8313.96	3366.82		1080.53	1658.6	4329.31	4	4162.6	7101.84	14491.1			6703.26				4
5	4386.13	14442.8	3105.16		1835.13	1453.48	8130.26	5	2573.55	7342.26	13968.5			9635.84				5
6	3992.5	1082.92	3890.16		7645.43	597.749	3499.6	6	2652.13	6288.13	3109.72			13587.1				6
7	2254.72	1011.23	2844.23		8558.25	766.941	3621.01	7	2394.96	5492.72	4566.38			5636.43				7
8	3137.01	254.799	2478.04		9873.55	872.234	3592.13	8	2928.01	5286.43	4089.36			8635.96				8
9	2826.48	303.213	4339.7		4815.13	649.406	3747.01	9	2456.72	6321.77	3787.3			5066.72				9
10	1203.41	252.556	4152.82		11275.7	621.87	3331.43	10	2297.6	7474.13	2593.18			6538.08				10
	pSIK2/sik2	pSIK2/atub	p-T2/3/tub	sik2/tub	CRTC3 dep/total	CRTC3 dep/tub	p-t2/t2	p-t2/tub	c/EBPa/tub	pT2.3/t2		pSIK2/sik2	pSIK2/atub	p-T2/3/tub	sik2/tub	CRTC3 dep/total	CRTC3 dep/tub	p-t2/t2	p-t2/tub	pT2.3/t2	c/EBPa/tub
NCD-1	4.90486	2.72621	3.13549	0.555819	0.32256	0.483924	0.672214	3.46306	4.442	0.608629	NCD-1	1.29586	1.75637	1.16716	1.13509	1.33718	0.948609	0.708481	1.201	0.667269	1.12632
NCD-2	1.3197	0.906357	2.73487	0.686792	0.319178	0.543373	0.896352	3.14229	2.4788	0.780133	NCD-2	0.348664	0.583923	1.01803	1.40256	1.32316	1.06514	0.944712	1.08976	0.855296	0.628527
NCD-3	8.42018	2.06321	3.3795	0.245031	0.212739	0.611476	1.45856	3.90783	3.99577	1.26137	NCD-3	2.22461	1.32923	1.25799	0.500399	0.881914	1.19864	1.53725	1.35525	1.38289	1.01317
NCD-4	2.50971	1.23636	2.76979	0.49263	0.161194	0.320934	0.609603	1.28587	4.3041	1.31309	NCD-4	0.663065	0.796527	1.03103	1.00604	0.668235	0.629109	0.642492	0.445946	1.4396	1.09135
NCD-5	1.77061	0.828796	1.41253	0.468084	0.190449	0.590994	1.10732	2.6183	4.49847	0.597382	NCD-5	0.467797	0.533954	0.5258	0.955914	0.78951	1.15849	1.16707	0.908038	0.654938	1.14064
HFD-1	4.43687	0.681754	1.02631	0.153657	0.562698	1.96532	0.55654	0.899602	0.79938	0.634926	HFD-1	1.17222	0.439222	0.382032	0.313795	2.33268	3.85252	0.586566	0.311986	0.696098	0.202691
HFD-2	3.12275	0.842041	0.792733	0.269648	1.51838	3.00898	0.659239	1.27311	1.60549	0.410492	HFD-2	0.82503	0.542487	0.295087	0.550671	6.29449	5.89835	0.694805	0.441518	0.450042	0.407088
HFD-3	3.35691	1.18158	1.26592	0.351985	1.14331	3.98442	0.679501	1.44959	1.65024	0.593409	HFD-3	0.886896	0.761238	0.471228	0.718819	4.7396	7.81043	0.716161	0.502722	0.650582	0.418435
HFD-4	3.78302	0.566104	0.651307	0.149643	0.950346	1.10956	0.592716	0.863427	0.872712	0.447102	HFD-4	0.999475	0.364714	0.242443	0.305599	3.93968	2.175	0.624693	0.29944	0.490179	0.221285
HFD-5	3.69466	0.553262	0.28978	0.149746	1.72461	2.71518	0.445727	0.802208	0.624439	0.161009	HFD-5	0.976129	0.35644	0.107868	0.30581	7.14943	5.32243	0.469775	0.278209	0.176522	0.158333
	pSIK2/sik2	pSIK2/atub	p-T2/3/tub	sik2/tub	CRTC3 dep/total	CRTC3 dep/tub	p-t2/t2	p-t2/tub	c/EBPa/tub	pT23/t2		pSIK2/sik2	pSIK2/atub	p-T2/3/tub	sik2/tub	CRTC3 dep/total	CRTC3 dep/tub	p-t2/t2	p-t2/tub	pT2.3/t2	c/EBPa/tub
NCD	3.78501	1.55219	2.68644	0.489671	0.241224	0.51014	0.94881	2.88347	3.94383	0.91212	NCD	1	1	1	1	1	1	1	1	1	1
HFD	3.67884	0.764949	0.80521	0.214936	1.17987	2.55669	0.586745	1.05759	1.11045	0.449388	HFD	0.97195	0.49282	0.299732	0.438939	4.89118	5.01174	0.6184	0.366775	0.492685	0.281567
											sem	0.347002	0.235818	0.12662	0.146949	0.139004	0.102231	0.163156	0.15654	0.17184	0.0954582
											sem	0.0590353	0.0749661	0.0617655	0.0842558	0.852738	0.951477	0.0438962	0.0444117	0.0916766	0.0545574
											p	0.938442	0.0745489	0.00109225	0.0106626	0.00199229	0.00302861	0.0538444	0.00459919	0.031385	0.000181449

## Sheet: Fig.1e
nuclear translocation
		coloclized	total nuc	%			p
CRTC2	NCD	8	26	30.7692	33.4509	21.5836	0.00286663
		18	32	56.25
		4	30	13.3333
	HFD	40	46	86.9565	92.3355	5.0149
		51	53	96.2264
		64	66	96.9697
		33	37	89.1892
CRTC3	NCD	12	27	44.4444	46.9088	3.79749	0.00616419
		20	39	51.2821
		18	40	45
	HFD	46	56	82.1429	75.7114	11.3906
		16	20	80
		48	54	88.8889
		23	36	63.8889
		14	22	63.6364

## Sheet: Fig.2a
qPCR
primary adipocytes
sik2		avr	sd						3T3L1 adipocytes
con	1.14159	1.00019	0.138324						sik2		avr	sd
	0.865166								CON	1.09439	0.999957	0.0820449
	0.993815									0.959345
TNF 6h	0.352994	0.34586	0.104693							0.946138
	0.237783								TNFa	0.34471	0.338431	0.00591335
	0.446805									0.332968
TNF 24h	0.290723	0.306078	0.0132984							0.337616
	0.313756
	0.313756
cebpa									c/EBPa		avr	sd
con	1.0057	1.00088	0.0795313						CON	1.01157	1	0.322342
	1.07789									1.3164
	0.919044									0.672032
TNF 6h	0.343454	0.430327	0.0792172						TNFa	0.170747	0.182953	0.0144275
	0.44896									0.179236
	0.498567									0.198875
TNF 24h	0.36382	0.424205	0.0633315
	0.490121
	0.418675								L32	con	18.08	18.11	18.11
											18.12		18.11
											18.13		18.11
										TNF(o/n)	17.82	17.9533	17.9533
											17.98		17.9533
											18.06		17.9533
									SIK2	con	21.68	3.57	0.0842021	0.0769367	0.00631253	1	0.0820484
											21.87	3.76	0.073812
											21.89	3.78	0.0727958
										TNF	23.19	5.23667	0.026522	0.0260389	0.000454973	0.338446	0.00591361
											23.24	5.28667	0.0256186
											23.22	5.26667	0.0259762
									c/EBPa	con	21.58	3.47	0.0902456	0.0892133	0.0287571	1	0.322341
											21.2	3.09	0.11744
											22.17	4.06	0.059954
										TNF	23.99	6.03667	0.0152329	0.0163218	0.00128712	0.182952	0.0144275
											23.92	5.96667	0.0159902
											23.77	5.81667	0.0177423

## Sheet: Fig.2b
promoter assay
	read	b-gal	read/bgal	avr	sd
pcf	57.6668	0.161359	357.382	361.692	22.9797	1	0.0635339
	56.3335	0.165118	341.172
	64.0002	0.16558	386.521
C2C3(10ng)	68.6669	0.16779	409.243	408.265	2.18328	1.12877	0.00603631
	66.6669	0.1643	405.764
	69.0004	0.16838	409.789
C2C3(25ng)	630.02	0.190042	3315.16	3712.53	382.142	10.2644	1.05654
	686.357	0.168334	4077.36
	645.369	0.172325	3745.08
c/a(10)	4519.02	0.225042	20080.8	20233.2	545.113	55.9406	1.50712
	4141.19	0.209356	19780.6
	4457.66	0.213916	20838.4
c/a(25)	2804.39	0.227572	12323.1	13288.1	1049.08	36.7389	2.90047
	2876.08	0.218937	13136.6
	3107.82	0.215749	14404.8

## Sheet: Fig.2c
promoter assay
		read	b-gal		avr	sd
vec	con	352.673	0.23552	1497.42	1421.96	73.7119	1	0.0518381
		358.34	0.265412	1350.13
		406.008	0.286255	1418.34
	Rosi	1005.72	0.429351	2342.42	2272.68	95.36	1.59827	0.0670622
		890.693	0.385312	2311.62
		875.706	0.404667	2164.02
c/EBPa	con	1270.41	0.173103	7339.05	7661.83	295.325	5.3882	0.207688
		1211.41	0.156757	7727.95
		1291.14	0.163054	7918.49
	Rosi	2184.57	0.184391	11847.5	11454.9	403.621	8.05571	0.283848
		2060.88	0.186656	11041.1
		2384.95	0.207816	11476.3
c/EBPa+p65	con	447.041	0.170997	2614.32	2634.91	45.0985	1.85301	0.0317156
		449.343	0.167251	2686.63
		471.678	0.181151	2603.79
	Rosi	1722.16	0.212968	8086.46	7681.2	741.588	5.40183	0.521524
		1421.08	0.208208	6825.29
		1665.45	0.204806	8131.86
p65	con	78.9003	0.178271	442.586	399.596	38.8615	0.281017	0.0273294
		77.9335	0.212376	366.96
		79.1414	0.203321	389.243
	Rosi	193.001	0.259644	743.329	763.203	19.9818	0.536725	0.0140523
		192.002	0.251644	762.99
		193.668	0.247249	783.291

## Sheet: Fig.2d
western blot quantitation
	SIK2	c/EBPa	HSP90	SIK2/HSP90	cEBPa/HSP90
0	817.627	975.456	14956.5	0.054667	0.0652195		1
2	1581.26	3647.72	11356.1	0.139243	0.321213		2
4	3390.2	4669.96	11293.5	0.300191	0.413509		3
6	11092	7009.86	12280.9	0.903193	0.570793		4
7	9131.33	9516.84	9324.45	0.979289	1.02063		5
8	12713.8	13986.3	12596.9	1.00928	1.1103		6
	SIK2/HSP90	cEBPa/HSP90
0	1	1
2	2.54711	4.9251
4	5.49126	6.34026
6	16.5217	8.75187
7	17.9137	15.6492
8	18.4624	17.0241

## Sheet: Fig.2e
western blot quantitation
		P-T2/3	c/ebpa	sik2	tub
con	C	3860.15	10599.2	8636.93	22833.6
	T	3172.52	5251.33	4920.57	25253.4
C/a	C	19693.3	22161.7	15530.8	23714.8
	T	16427.5	24321.5	23876.9	22884
		P-T2/3-tub	c/ebpa -tub	sik2/tub
		0.169056	0.464194	0.378256
		0.125627	0.207945	0.194848
		0.830422	0.934511	0.654901
		0.717862	1.06282	1.04339
		P-T2/3-tub	c/ebpa -tub	sik2/tub
		1	1	1
		0.74311	0.447971	0.515121
		4.91211	2.01319	1.73137
		4.24629	2.2896	2.75842

## Sheet: Fig.2f
western blot quantitation
p-t2	p-t2/3		SIK2	c/EBPa	a tub	cEBPa/tub	sik2/tub	p-T2/tub	p-T2/3/tub
11777.2	6844.64	con	10971.9	2477.26	28078.3	0.0882267	0.390761	0.419443	0.24377
10625.6	5398.05	con	5298.42	5623.08	25943.2	0.216746	0.204232	0.409572	0.208072
18296.4	19153.2	Rosi	18267	24936.5	20686.1	1.20547	0.883054	0.884476	0.925899
26340.9	17876	Rosi	20651.7	22295.7	18104.9	1.23147	1.14067	1.4549	0.987353
14615.5	1682.45	Rosi+HG	11392.4	23704.1	18864.1	1.25657	0.60392	0.77478	0.0891878
12000.1	1577.22	HG	2477.59	8114.1	24189	0.335446	0.102426	0.496099	0.0652042
			cEBPa/tub	sik2/tub	p-T2/tub	p-T3/tub
		con	1	1	1	1
		con	2.45669	0.522652	0.976467	0.85356
		Rosi	13.6634	2.25983	2.10869	3.79825
		Rosi	13.958	2.9191	3.46865	4.05035
		Rosi+HG	14.2425	1.5455	1.84717	0.365869
		HG	3.80209	0.26212	1.18276	0.267483

## Sheet: Fig.2g
Western blot quantitation
						CRTC3/CREB				CRTC2/CREB
	CRTC2(nuc)	CRTC3(nuc)	CREB (nuc)	CRTC2/CREB	CRTC3/CREB	avr	sem	avr	sem	avr	sem	avr	sem
C1	2930.03	5084.13	13346.3	0.219539	0.380939	0.428116	0.0238555	1	0.0557219	0.257017	0.0225603	1	0.0877775
C2	3329.08	5839.62	13106.7	0.253998	0.445543			4.19355	1.04861			3.22768	0.427998
C3	3807.38	5859.45	12797.3	0.297515	0.457867
T1	8839.62	15176.6	10857.2	0.814175	1.39785	1.79533	0.448927			0.829567	0.110003
T2	7660.74	15350.4	11836.7	0.6472	1.29685
T3	11843.9	31027.4	11528.9	1.02733	2.69128
				0.00698871	0.0383566
	SIK2	tub	SIK2/tub	avr	sem	avr	sem
C1	12407.4	12957.7	0.957531	0.905782	0.0298266	1	0.0329291
C2	10239.3	11986.8	0.85421			0.407434	0.0118203
C3	9050.08	9993.43	0.905604
T1	4521.45	12632.1	0.357932	0.369046	0.0107066
T2	4216.67	11753.7	0.358752
T3	4849.38	12419.8	0.390454
			7.12478e-05
	pT	T2	T3	pT/T2	pT/T3	pT/tub	avr	sem	avr	sem
C1	11170.4	10973.8	10806	1.01792	1.03372	0.862072	0.732358	0.0723606	1	0.0988049
C2	7335.03	8181.38	10657.2	0.896552	0.688273	0.611924			0.502543	0.0862653
C3	7226.03	8933.03	10128.6	0.808911	0.713431	0.723079
T1	3056.67	10522.8	10861.3	0.290479	0.281427	0.241976	0.368042	0.0631771
T2	4979.91	8589.15	10706.6	0.579791	0.465125	0.423688
T3	5445.62	8046.45	9573.67	0.676773	0.568812	0.438461
		p		0.0401186	0.0552956	0.0192254
				Avr	S.E(±)	p
		SIK2/Tubulin	CON	1	0.0329291	7.12478e-05
			TNFa	0.407434	0.0118203
		pT2/3(s275/273)/ Tubulin	CON	1	0.0988049	0.0192254
			TNFa	0.502543	0.0862653
		CRTC2/ CREB	CON	1	0.0877775	0.00698871
			TNFa	3.22768	0.427998
		CRTC3/ CREB	CON	1	0.0557219	0.0383566
			TNFa	4.19355	1.04861

[truncated: 22 more sheets: Fig.3a, Fig.3b, Fig.3c, Fig.3d, Fig.4a, Fig.4b-c, Fig.4d, Fig.4e, 4i and 4k, Fig.4f, Fig.4h, Fig.4j, Fig.5a, Fig.5c, Fig.5d, Fig.5e, Fig.6a, Fig.6b, Fig.6d, Fig.6e, Fig.7a …]
